# Supplementary material for: Targeting Replication Stress Using CHK1 Inhibitor Promotes Innate and NKT Cell Immune Responses and Tumour Regression
Source: Cancers (Basel). 2021 Jul 25;13(15):3733. doi: 10.3390/cancers13153733 (PMC8345057; doi:10.3390/cancers13153733)
Supplement: Supplementary file 1 [file cancers-13-03733-s001.zip]

Archive with 1 entries (1 files):
- cancers-1317539-supplementary.pdf
